# Supplementary material for: Effects of short-term moderate intensity exercise on the serum metabolome in older adults: a pilot randomized controlled trial
Source: Commun Med (Lond). 2024 May 4;4:80. doi: 10.1038/s43856-024-00507-w (PMC11069586; doi:10.1038/s43856-024-00507-w)
Supplement: Supplementary file 3 — Supplementary Data 1 [file 43856_2024_507_MOESM3_ESM.xlsx]

## Sheet: Figure 2
Grouping	Ala_Fold-change	Arg_Fold-change	C12:2-OH/C10:2-DC_Fold-change	C20:2-OH/C18:2-DC_Fold-change
Intervention	1.22343	1.10677	1.66667	0.851852
Intervention	0.978944	1.09423	4.78261	1.23077
Intervention	1.43147	1.29489	1.37177	0.2551
Intervention	1.24974	1.10503	0.550459	0.68
Intervention	1.23438	1.35675	0.463917	0.56
Intervention	0.757256	0.63118	1.51579	1.11111
Intervention	0.987233	1.09201	1.08333	0.826087
Intervention	2.03036	1.3599	0.538462	0.272727
Intervention
Intervention	1.41115	1.40399	3.09091	0.84
Intervention	0.919703	1.08108	1.91139	1
Intervention	0.989656	0.954245	1.32143	0.565217
Intervention	1.04962	0.695488	2.04545	0.416667
Intervention	1.03607	1.6247	4.09524	0.666667
Intervention	1.12838	1.1315	1.11538	0.714286
Control	1.24196	1.17945	0.314103	1.64286
Control	0.557643	0.631393	1.07843	0.916667
Control	0.770949	0.621949	0.647887	3.6
Control	0.66708	0.996304	1.26923	0.473684
Control	0.991508	1.06752	0.773333	1
Control	0.956845	1.11905	0.487469	1.61116
Control	1.05753	1.28837	0.491963	2.72106
Control	0.858528	1.18206	2.11842	0.588235
Control	1.38913	0.977422	1.01351	0.866667
Control	0.977264	0.956359	1.16854	5.75
Control	0.772825	0.886513	1.3587	1.5
Control	0.916904	0.736341	1.87037	1.44444
Control	1.20291	1.00821	0.5625	0.928571
Control	0.953186	0.829779	0.622222	1.35
Control	0.987411	0.771196	0.288433	1.73468

## Sheet: Figure 3
Grouping	Pre_Mitral A	Post_Mitral A	Pre_Mitral E	Post_Mitral E	Pre_E/A ratio	Post_E/A ratio	Pre_PWV	Post_PWV	Pre_Lateral e'	Post_Lateral e'	Pre_E/e' ratio	Post_E/e' ratio
Intervention	0.698	0.6221	0.762	0.9196	1.09	1.48	8.3	6.57	0.099	0.1	8.02105	8.36
Intervention	0.519	0.3403	0.81	0.6874	1.56	2.02		7.7	0.12	0.12	7.04348	6.24909
Intervention	0.466	0.637	0.854	0.884	1.83	1.39	8.76	7.39	0.136	0.13	7.17647	7.36667
Intervention	0.51	0.577	0.73	0.8	1.43	1.39		5.69	0.13	0.12	6.34783	8
Intervention	0.65		0.71		1.09		7.78		0.1		7.47368
Intervention	0.568	0.5527	0.578	0.9623	1.02	1.74	7.43		0.0965	0.13	6.54958	8.01917
Intervention	0.67	0.4994	0.84	0.9316	1.25	1.87	12.4		0.13	0.12	7	9.80632
Intervention	0.473	0.53	0.531	0.48	1.12	0.91	8	7.39	0.1	0.06	6.24706	6.85714
Intervention	0.544	0.655	0.8346	0.941	1.53	1.44	6.8	7.67	0.11	0.105	9.27333	9.80208
Intervention	0.81	0.795	1.03	0.902	1.27	1.13	6.49	7.88	0.1	0.132	10.8421	7.42387
Intervention	0.474	0.4459	0.597	0.529	1.26	1.19	6.75	7.32	0.0975	0.09	6.41246	5.87778
Intervention	0.863	0.79	0.757	0.52	0.88	0.66	6.39	8.44	0.0674	0.13	12.1023	5.2
Intervention	0.757	0.742	0.718	0.616	0.95	0.83	7.2		0.1	0.0832	8.44706	6.92135
Intervention	0.457	0.427	0.818	0.747	1.79	1.75	6.8	8.11	0.128	0.118	7.98049	7.42545
Intervention	0.54	0.601	0.85	0.994	1.57	1.65	7.39		0.11	0.1	8.5	11.0444
Control	0.58	0.694	1	0.994	1.71	1.43	6.57	7.36	0.19	0.13	6.25	9.46667
Control	0.6	0.658	0.89	0.725	1.48	1.1	6.89	8.32	0.17	0.126	6.13793	6.33188
Control	0.6	0.601	0.75	0.742	1.26	1.23	7.41	8.08	0.1		7.5
Control	0.5	0.4404	0.5	0.5569	1	1.26	5.98	8.47	0.11	0.06	5.55556	8.56769
Control	0.65	0.695	0.63	0.5743	0.97	0.83		8.16	0.12	0.1	6	6.75647
Control	0.63	0.5991	0.9	0.7026	1.42	1.17		8.58	0.1	0.08	9	9.368
Control	0.53	0.5524	0.73	0.8812	1.38	1.6			0.12	0.12	7.3	7.66261
Control	0.645	0.645	0.82	0.776	1.27	1.2	7.88	9.3	0.11	0.1	8.2	8.16842
Control	0.518	0.5666	0.726	0.6583	1.4	1.16	6.5		0.1	0.1	8.06667	7.31444
Control	0.508	0.427	0.735	0.815	1.45	1.91	9	6.97	0.112	0.121	7.46193	7.69231
Control	0.64	0.531	0.834	0.87	1.3	1.64	7.03	7.72	0.123	0.11	6.97908	8.7
Control	0.645	0.5	0.771	0.58	1.2	1.16	7.59	8.74	0.108	0.11	7.90769	6.44444
Control	0.606	0.538	0.781	0.834	1.29	1.55	6.98	7.56	0.12	0.12	6.7913	7.58182
Control	0.553	0.3988	0.931	0.5406	1.68	1.36	6		0.112	0.11	9.35678	5.406
Control	0.3458	0.6389	0.9666	0.971	2.8	1.52	7.74	8.14	0.11	0.12	10.74	8.82727

## Sheet: Figure 4
Grouping	Fold-change in C20:2-OH/C18:2-DC	E/A ratio	Fold-change in E/A ratio	C20:2/18:2
Intervention	0.851852	-0.04	0.972028	-0.668353
Control	1.64286	0.22	1.15942	1.50379
Control	0.916667	-0.25	0.823944	-0.167088
Intervention	1.23077	-0.21	0.8125	1.00253
Intervention	0.2551	0.39	1.3578	-0.975808
Intervention	0.68	-0.12	0.873684	-1.33671
Control	3.6	0.46	1.31724	2.17215
Intervention	0.56	0.62	1.496	-1.83797
Control	0.473684	-0.24	0.828571	-1.67088
Control	1	-0.32	0.809524	0
Intervention	1.11111	-0.09	0.941176	0.334177
Intervention	0.826087	-0.07	0.944444	-0.668353
Intervention	0.272727	0.08	1.05096	-2.67341
Control	1.61116	0.26	1.26	1.90144
Control	2.72106	-0.03	0.97619	2.53639
Intervention
Control	0.588235	-1.28	0.542857	-1.16962
Control	0.866667	-0.28	0.836257	-0.334176
Intervention	0.84	-0.04	0.977654	-0.668353
Control	5.75	0.26	1.20155	3.17468
Intervention	1	-0.14	0.889764	0
Control	1.5	0.34	1.26154	1.50379
Intervention	0.565217	0.72	1.70588	-1.67088
Control	1.44444	-0.04	0.966667	1.33671
Intervention	0.416667	-0.22	0.75	-1.16962
Control	0.928571	-0.07	0.944882	-0.167088
Intervention	0.666667	-0.44	0.759563	-1.00253
Control	1.35	-0.38	0.743243	1.16962
Intervention	0.714286	0.46	1.29487	-1.33671
Control	1.73468	-0.14	0.85567	1.20302

## Sheet: Figure 5
Grouping	C18	C20:3	Asp	Alanine	Lateral e'	LVMI	Fold-change in E/e' ratio
Intervention	1.63957	1.95917	0.776566	161.204	0.1	10.2306	1.19476
Intervention	0.97973	1.21212	0.803679	58.684	0.12	-18.82	0.848642
Intervention	0.894198	1.8	0.96696	10.976	0.13	-12.0198	1.0829
Intervention	0.729064	0.44	0.70647	105.276	0.12	6.75926	1.18721
Intervention
Intervention	0.983333	0.530612	0.5991	-4.62	0.13	-5.23315	1.23585
Intervention	0.796825	0.64	1.06977	83.832	0.12	6.50541	1.20147
Intervention	0.739264	0.613636	0.866914	-6.86801	0.06	-15.3049	1.50659
Intervention	0.447059	0.814815	0.666734	-92.543	0.105	6.42007	1.18118
Intervention	1.31841	0.870968	0.724177	-36.212	0.132	20.0183	0.66343
Intervention	1.04364	1.94444	0.757958	-6.10002	0.09	5.99385	0.959939
Intervention	1.73913	3.88889	0.745579	21.828	0.13	-23.228	0.356143
Intervention	1.35135	1.08571	0.828063	112.44	0.0832	-14.7353	1.03118
Intervention	1.08929	1.46429	0.933513	151.385	0.118	-4.77183	0.990593
Intervention	0.892617	0.571429	1.33411	287.458	0.1	-2.34411	1.28635
Control	1.0814	0.631579	0.646417	159.436	0.13	5.79256	1.45277
Control	0.962593	0.680851	0.642305	-29.643	0.126	-2.33396	1.09907
Control	1.02538	1.19633	0.867151	31.005		22.8319
Control	0.946026	0.900352	1.07609	-23.274	0.06	14.496	2.04197
Control	1.57952	0.832431	0.71967	-6.97697	0.1	-0.211694	1.0939
Control	2.00676	1.11628	1.69368	-246.482	0.08	-15.7464	0.975833
Control	0.838828	0.809524	0.824336	83.535	0.12	13.4856	1.20712
Control	1.34762	1	0.782067	57.203	0.1	-10.2561	1.04098
Control	1.08219	1.28571	0.761691	-206.494	0.1	-8.97756	0.906749
Control	1.55357	0.913044	0.554465	-121.792	0.121	-13.4325	1.02637
Control	1.30625	1.125	0.93338	-83.419	0.11	-5.54838	1.16645
Control	1.13924	2.11765	0.920951	-43.996	0.11	1.86	0.738592
Control	0.762069	0.595238	0.712368	-9.36402	0.12	3.65566	1.06786
Control	0.907104	0.4	0.927181	-3.76702	0.11	-5.74544	0.591224
Control	0.977273	0.444444	0.715499	-41.513	0.12	10.8013	0.920839
